# Supplementary material for: COMMD4 is a novel prognostic biomarker and relates to potential drug resistance mechanism in glioma
Source: Front Pharmacol. 2022 Sep 30;13:974107. doi: 10.3389/fphar.2022.974107 (PMC9562965; doi:10.3389/fphar.2022.974107)
Supplement: Supplementary file 1 [file Table1.XLSX]

## Sheet: Sheet1
id	futime	fustat	Histology	Grade	Gender	Age	Radio_status	Chemo_status	IDH_mutation_status	1p19q_codeletion_status	COMMD4
CGGA_241	11.4055	0	1	2	1	0	1	0	1	0	3.15904
CGGA_D27	8.70685	0	1	3	1	0	1	1	1	1	3.23012
CGGA_761	5.0411	1	2	4	1	1	1	0	1	0	3.35177		6.09205
CGGA_818	9.32055	0	1	2	1	1	1	0	1	0	3.74703
CGGA_541	10.2493	0	1	2	0	0	1	1	0	0	3.77841
CGGA_488	1.19178	1	1	3	1	0	1	1	0	0	3.84449
CGGA_243	8.15616	0	1	2	0	0	1	0	1	1	3.88324
CGGA_494	10.4164	0	2	4	0	1	1	1	0	0	3.89011
CGGA_565	9.87671	0	1	3	1	1	1	1	0	0	3.89422
CGGA_858	9.20274	0	1	2	1	1	1	0	1	1	3.94863
CGGA_1281	6.65479	0	1	3	1	1	1	1	0	1	3.99551
CGGA_D46	0.821918	1	1	3	0	0	0	1	1	0	4.0154
CGGA_616	2.60822	1	1	3	1	1	1	1	0	0	4.04305
CGGA_601	3.10411	1	1	2	1	0	1	0	1	0	4.09251
CGGA_323	11.0219	0	1	2	0	1	0	0	0	0	4.10412
CGGA_256	0.432877	0	1	2	1	0	1	1	1	0	4.15522
CGGA_762	9.51781	0	1	2	0	0	1	0	1	1	4.15522
CGGA_1073	0.739726	1	2	4	0	1	1	0	0	0	4.21926
CGGA_669	1.66301	1	2	4	0	1	1	1	0	1	4.23415
CGGA_807	9.35616	0	1	2	1	1	1	1	0	0	4.35689
CGGA_1292	6.63288	0	1	3	1	0	1	1	0	0	4.37118
CGGA_1450	2.62192	1	2	4	1	0	1	1	1	1	4.48447
CGGA_905	8.69589	1	1	2	1	1	1	0	1	0	4.51988
CGGA_426	4.27397	1	1	3	1	1	1	1	0	0	4.52101
CGGA_633	4.96438	1	1	2	0	1	1	1	0	0	4.52101
CGGA_659	2	0	1	2	0	1	1	1	0	0	4.52669
CGGA_J130	6.86849	0	1	2	1	0	1	0	0	0	4.53687
CGGA_715	9.39452	0	1	2	1	1	1	0	1	1	4.62829
CGGA_290	11.1644	0	1	2	0	0	1	0	1	1	4.68883
CGGA_903	3.9863	1	1	3	0	0	1	0	1	0	4.75707
CGGA_760	9.53151	0	1	2	0	0	1	0	1	1	4.76509
CGGA_1283	0.0547945	1	2	4	1	0	1	1	0	0	4.7672
CGGA_P132	2.56438	0	1	2	1	1	1	0	1	1	4.77826
CGGA_642	9.91233	0	1	2	1	0	1	0	1	0	4.79556
CGGA_763	0.873973	0	1	3	1	1	1	0	0	0	4.83719
CGGA_1769	3.15342	0	2	4	0	1	1	1	0	0	4.84695
CGGA_1022	8.94521	0	1	2	0	1	0	1	0	0	4.85566
CGGA_1589	0.936986	1	1	2	1	1	1	1	0	0	4.85915
CGGA_P113	2.8274	0	1	2	1	0	1	0	0	0	4.86083
CGGA_D29	8.68767	0	1	2	1	0	1	0	1	1	4.86694
CGGA_1735	2.2274	1	2	4	1	1	1	1	0	0	4.88238
CGGA_D19	0.813699	1	1	2	0	1	1	1	1	1	4.89668
CGGA_1103	1.60274	1	2	4	0	0	1	1	1	0	4.91322
CGGA_1017	2.10411	1	2	4	0	0	1	0	0	0	4.95306
CGGA_510	10.3288	0	1	3	1	1	1	1	1	1	4.97469
CGGA_1403	1.86027	1	2	4	0	1	1	1	0	0	4.99051
CGGA_698	5.07123	1	1	2	0	1	1	1	1	0	5.01409
CGGA_1505	0.471233	1	2	4	1	0	1	1	1	0	5.01549
CGGA_796	1.53151	0	1	2	1	1	1	1	0	0	5.02485
CGGA_1005	9.00274	0	1	2	0	0	1	0	1	0	5.0268
CGGA_P112	2.28493	1	2	4	1	1	1	1	0	0	5.0396
CGGA_893	8.65753	1	1	2	0	0	1	0	1	0	5.04819
CGGA_330	3.07123	1	1	3	1	1	1	1	0	0	5.06462
CGGA_D20	6.48493	1	1	2	0	0	0	0	1	0	5.06559
CGGA_D58	0.49589	1	1	3	1	0	0	0	0	1	5.06848
CGGA_863	5.67945	1	1	2	0	1	1	0	0	0	5.07033
CGGA_658	1.01918	1	2	4	1	1	1	0	0	0	5.07137
CGGA_P122	2.66027	0	1	2	1	1	1	1	1	1	5.08053
CGGA_P159	0.578082	1	1	3	1	1	0	0	0	0	5.09237
CGGA_1275	0.50137	1	2	4	1	1	1	1	0	0	5.10584
CGGA_1257	0.526027	1	2	4	1	1	1	1	0	0	5.10856
CGGA_1720	3.53425	0	1	2	1	0	1	1	1	0	5.113
CGGA_850	1.54521	0	2	4	0	1	0	0	0	0	5.1182
CGGA_1361	5.73151	0	1	2	1	0	1	1	1	0	5.11845
CGGA_502	10.3589	0	1	2	1	0	1	0	1	0	5.12578
CGGA_1410	2.26027	1	2	4	0	0	1	1	0	0	5.13229
CGGA_251	3.5589	0	1	2	1	1	1	0	1	0	5.13524
CGGA_843	9.26027	0	1	2	1	0	1	0	1	1	5.13524
CGGA_1667	4.04384	0	1	3	0	0	1	1	1	1	5.14498
CGGA_1413	5.50137	0	1	3	1	0	1	1	1	1	5.15194
CGGA_P179	2.13151	0	1	2	0	1	1	1	1	0	5.15721
CGGA_139	1.90137	1	2	4	1	1	1	1	1	0	5.16017
CGGA_P270	0.882192	1	1	2	1	0	1	1	1	0	5.16377
CGGA_689	9.76164	0	1	2	0	0	1	0	1	1	5.16438
CGGA_685	8.87397	1	1	2	0	0	1	1	1	0	5.17372
CGGA_889	8.80274	0	1	2	1	0	1	1	1	0	5.18164
CGGA_1384	0.523288	1	2	4	0	0	1	1	1	0	5.19327
CGGA_1682	0.945205	1	2	4	1	1	1	1	0	0	5.20021
CGGA_P18	1.06027	1	1	3	1	0	0	1	1	0	5.20116
CGGA_521	1.40822	1	1	3	1	0	1	1	0	0	5.20212
CGGA_671	9.81918	0	1	2	0	0	1	0	1	1	5.20992
CGGA_725	9.74795	0	1	2	1	1	1	0	1	1	5.21177
CGGA_1311	2.9589	1	1	3	0	0	1	1	1	1	5.22163
CGGA_707	9.03836	1	1	2	0	0	1	1	1	1	5.22537
CGGA_261	11.3151	0	1	2	1	0	1	0	1	0	5.23109
CGGA_1059	0.0575342	1	1	2	0	1	1	0	1	0	5.23292
CGGA_731	1.37808	1	2	4	1	1	1	0	0	0	5.23384
CGGA_1475	0.49863	1	2	4	1	0	0	0	1	0	5.23934
CGGA_842	0.641096	1	2	4	0	1	1	1	0	0	5.24117
CGGA_1488	5.15616	0	1	2	1	0	0	0	1	0	5.24207
CGGA_300	6.02466	1	1	2	0	0	1	1	1	0	5.24208
CGGA_2006	1.4137	0	1	3	1	1	1	1	1	0	5.24453
CGGA_491	2.94247	1	2	4	0	0	1	1	1	0	5.25212
CGGA_603	0.460274	0	1	3	1	0	1	1	1	0	5.25212
CGGA_1492	0.734247	1	2	4	0	1	1	1	0	0	5.26006
CGGA_P128	2.51781	0	1	2	1	0	1	0	1	0	5.26006
CGGA_635	9.94795	0	1	2	1	1	1	1	1	1	5.26577
CGGA_P177	2.12603	0	1	2	1	1	1	0	0	0	5.26881
CGGA_493	6.52603	1	1	2	0	0	1	1	1	0	5.2694
CGGA_1417	5.48219	0	1	3	1	1	1	1	1	1	5.27091
CGGA_P392	1.19726	0	1	2	1	0	0	1	1	1	5.27271
CGGA_400	3.61918	1	1	3	0	0	1	0	1	0	5.27574
CGGA_1580	4.33151	1	1	3	0	0	1	1	1	0	5.28078
CGGA_838	9.27671	0	1	2	0	0	1	1	1	1	5.29379
CGGA_P106	0.194521	1	2	4	1	0	1	1	0	0	5.29675
CGGA_551	10.2137	0	1	2	1	1	1	0	1	1	5.29739
CGGA_859	1.06027	1	2	4	1	1	1	0	0	0	5.29739
CGGA_882	2.76164	0	1	3	1	0	1	0	1	0	5.30466
CGGA_837	1.18356	1	2	4	1	1	1	1	0	0	5.30816
CGGA_499	0.334247	1	2	4	1	1	1	0	0	0	5.31354
CGGA_503	10.3479	0	1	2	1	1	1	1	1	0	5.31368
CGGA_1702	0.460274	1	2	4	0	0	1	1	0	0	5.31542
CGGA_1144	6.86301	0	1	3	0	0	1	1	0	0	5.31917
CGGA_663	9.53151	0	1	2	0	0	1	0	1	0	5.31917
CGGA_485	6.67671	0	1	2	1	0	1	0	1	1	5.32158
CGGA_676	1.03014	1	2	4	1	1	1	0	0	0	5.32158
CGGA_1339	5.80822	0	1	2	1	0	0	1	1	1	5.32551
CGGA_D44	0.857534	1	1	3	0	0	1	0	0	0	5.33139
CGGA_1496	0.90411	1	2	4	0	1	1	1	1	1	5.3338
CGGA_1591	3.10411	1	1	3	1	1	1	1	1	0	5.33779
CGGA_P146	0.942466	0	1	2	1	0	1	1	1	0	5.34261
CGGA_1592	4.35068	1	1	3	1	0	1	1	1	1	5.3522
CGGA_1340	3.03836	1	1	3	1	0	1	1	0	0	5.35533
CGGA_P155	2.23836	0	1	2	1	1	1	0	0	0	5.35613
CGGA_507	0.89863	1	1	3	0	1	0	1	1	0	5.36923
CGGA_2002	1.43562	0	1	2	1	0	1	1	1	0	5.37089
CGGA_1771	2.92603	1	1	3	1	0	1	1	1	0	5.3742
CGGA_1463	4.46575	0	1	2	0	1	1	0	1	1	5.37696
CGGA_P7	0.30137	1	2	4	1	1	1	0	0	0	5.39609
CGGA_1401	4.60274	1	1	3	1	0	1	1	1	0	5.39636
CGGA_P144	2.44384	0	1	3	1	1	1	1	1	0	5.40258
CGGA_P176	2.20274	0	1	2	0	0	1	0	1	1	5.40609
CGGA_D52	8.37534	0	1	3	1	1	1	1	1	1	5.42096
CGGA_1536	2.30137	1	1	2	1	1	0	0	1	0	5.42636
CGGA_1236	0.523288	1	2	4	0	1	0	0	0	0	5.42821
CGGA_267	3.76438	1	1	2	1	0	0	0	1	0	5.42875
CGGA_1248	0.378082	1	2	4	1	1	1	1	0	0	5.43743
CGGA_P173	2.14247	0	1	2	1	0	1	0	1	0	5.43821
CGGA_P182	2.31781	0	2	4	0	1	1	1	0	0	5.43978
CGGA_791	0.690411	1	1	3	1	1	1	0	0	0	5.44169
CGGA_1429	5.4137	0	2	4	0	0	1	1	1	1	5.44344
CGGA_1426	0.40274	1	2	4	0	1	1	1	0	0	5.44423
CGGA_1716	3.64932	0	1	3	1	0	1	1	1	0	5.45617
CGGA_864	9.1863	0	1	2	1	0	1	0	1	1	5.46229
CGGA_1078	0.863014	1	2	4	0	1	1	1	0	0	5.464
CGGA_1829	2.19452	0	1	2	1	0	0	0	0	0	5.46569
CGGA_1211	6.36712	0	1	2	1	0	0	0	1	1	5.46594
CGGA_413	0.50137	0	2	4	1	1	1	1	0	0	5.46827
CGGA_1353	2.8	1	2	4	1	1	1	1	0	0	5.47641
CGGA_1553	1.47945	1	1	3	1	0	1	1	1	0	5.47742
CGGA_1673	3.99178	0	1	2	0	0	0	0	1	0	5.4792
CGGA_1521	0.561644	1	2	4	0	1	1	1	0	0	5.48451
CGGA_1523	4.94247	0	1	2	1	1	1	1	1	0	5.48729
CGGA_J030	7.60274	0	1	2	1	0	1	0	1	1	5.48871
CGGA_1650	3.51507	1	2	4	1	0	1	1	1	0	5.49282
CGGA_704	7.04658	1	1	2	1	0	1	1	1	0	5.49465
CGGA_1728	2.51233	1	2	4	1	1	1	1	1	0	5.49557
CGGA_P174	2.23562	0	1	2	1	0	1	1	1	1	5.49607
CGGA_P89	0.805479	1	2	4	1	1	1	1	0	0	5.50106
CGGA_D32	0.980822	1	2	4	1	1	0	1	0	0	5.50227
CGGA_103	3.25479	1	1	3	1	1	1	0	1	0	5.50479
CGGA_P19	3.27945	0	1	2	1	0	1	0	1	0	5.51296
CGGA_1457	0.854795	1	2	4	1	1	1	1	0	0	5.51493
CGGA_336	6.98356	1	1	3	0	1	1	1	1	1	5.52304
CGGA_1105	1.66849	1	2	4	1	0	1	1	1	0	5.53173
CGGA_J042	3.86027	1	1	2	1	0	0	0	1	0	5.53173
CGGA_607	3.80548	0	1	2	1	0	1	0	1	0	5.53257
CGGA_1287	1.46027	1	2	4	1	0	1	1	1	0	5.53424
CGGA_P143	0.715068	1	2	4	0	1	1	1	0	0	5.53545
CGGA_777	0.4	1	2	4	1	1	1	0	0	0	5.53787
CGGA_1526	4.92603	0	1	3	1	0	1	1	1	1	5.54198
CGGA_1108	2.38356	1	1	3	0	0	1	1	0	0	5.54222
CGGA_1301	0.654795	1	2	4	1	1	1	1	0	0	5.54344
CGGA_1280	1.22466	1	1	3	1	1	1	1	0	0	5.55011
CGGA_P151	2.50685	0	1	2	0	1	1	1	1	0	5.55062
CGGA_1454	5.33151	0	1	2	0	1	1	0	0	0	5.55421
CGGA_1041	7.84384	0	2	4	1	1	1	1	0	0	5.55659
CGGA_1685	0.616438	1	1	3	1	0	1	1	1	0	5.55683
CGGA_1030	8.03836	0	1	2	0	0	1	1	1	0	5.56111
CGGA_P131	2.54521	0	1	3	0	1	1	1	1	1	5.56158
CGGA_P111	2.66027	0	1	2	0	1	1	0	1	1	5.57056
CGGA_P84	2.81096	0	1	2	0	0	1	0	1	0	5.57151
CGGA_1208	0.441096	1	2	4	1	0	1	1	0	0	5.57573
CGGA_D33	0.479452	1	1	3	1	0	0	0	1	0	5.57585
CGGA_P183	2.21096	0	1	3	1	1	1	1	1	1	5.57948
CGGA_721	6.99178	1	1	2	1	1	1	1	1	0	5.58228
CGGA_1362	5.73151	0	1	3	0	1	1	1	0	0	5.58485
CGGA_1147	6.84384	0	1	2	1	0	0	1	1	0	5.58624
CGGA_247	1.66849	1	1	3	1	1	1	1	1	0	5.58658
CGGA_P27	1.13151	0	1	2	0	0	1	0	1	0	5.59827
CGGA_662	0.778082	1	1	2	0	1	0	0	1	1	5.60385
CGGA_P108	2.67397	0	1	3	0	0	1	1	0	0	5.60585
CGGA_107	5.90685	1	1	3	0	0	0	0	0	0	5.60882
CGGA_135	5.27123	1	1	3	0	0	1	0	0	0	5.60996
CGGA_1212	6.27945	1	1	3	1	0	1	1	1	0	5.61201
CGGA_276	1.44932	0	1	2	1	1	0	0	1	0	5.61286
CGGA_1437	2.8411	1	1	3	1	1	1	1	0	0	5.62018
CGGA_P20	3.27671	0	1	2	0	1	1	0	1	0	5.62064
CGGA_1377	5.66575	0	1	3	1	0	1	1	1	0	5.62942
CGGA_P185	1.37534	1	1	3	0	0	1	1	1	0	5.63391
CGGA_252	0.452055	0	1	2	0	0	1	0	1	0	5.63649
CGGA_1178	1.15616	1	1	3	1	0	1	1	1	0	5.63949
CGGA_1415	5.49863	0	2	4	0	0	1	1	0	0	5.64127
CGGA_759	3.46027	1	2	4	1	0	1	1	1	0	5.64379
CGGA_P137	2.35616	0	1	2	1	1	1	1	1	0	5.64615
CGGA_815	6.07945	1	1	2	0	1	1	0	1	0	5.65108
CGGA_1688	0.139726	1	1	3	0	1	1	1	0	0	5.65145
CGGA_P13	3.31781	0	1	2	0	0	0	0	1	1	5.65652
CGGA_P86	2.81096	0	1	2	0	0	1	0	1	1	5.65783
CGGA_1645	4.20274	0	1	3	1	1	1	1	1	0	5.66221
CGGA_634	7.2137	1	1	3	0	0	1	1	1	0	5.6668
CGGA_1035	1.55342	1	2	4	0	1	1	1	0	0	5.67203
CGGA_1215	0.0794521	1	1	3	1	0	1	1	1	0	5.67284
CGGA_861	2.44658	1	1	3	1	0	0	0	0	0	5.67462
CGGA_802	1.86575	1	2	4	1	1	1	1	0	0	5.67845
CGGA_1191	6.47945	0	1	3	1	1	0	0	1	1	5.67937
CGGA_1342	6.42466	0	2	4	1	1	1	1	0	0	5.68166
CGGA_482	6.87945	1	1	2	1	1	1	1	1	1	5.69139
CGGA_1068	0.186301	1	2	4	1	0	0	0	1	0	5.69206
CGGA_P439	0.846575	0	1	2	1	1	1	1	1	0	5.6982
CGGA_810	1.50959	1	1	3	1	0	1	1	0	0	5.70032
CGGA_P103	2.69315	0	1	2	1	0	1	0	1	1	5.70053
CGGA_1015	0.449315	1	2	4	1	1	1	0	0	0	5.71037
CGGA_752	9.55068	0	1	2	1	0	1	0	1	1	5.71196
CGGA_P163	2.41096	0	1	3	0	1	1	1	1	0	5.71403
CGGA_1387	0.246575	1	2	4	1	0	1	1	0	0	5.71863
CGGA_530	1.3863	1	2	4	0	0	0	1	0	0	5.72426
CGGA_871	9.15068	0	1	2	1	0	1	0	1	1	5.72464
CGGA_458	1.14795	1	1	2	1	1	1	1	1	0	5.73017
CGGA_1066	1.98082	1	1	2	0	0	1	0	1	0	5.73482
CGGA_1743	3.37534	0	1	3	0	1	0	0	1	0	5.73606
CGGA_822	6.12877	1	2	4	1	1	1	1	1	0	5.73727
CGGA_1487	1.42466	1	1	3	0	1	1	1	0	0	5.73729
CGGA_D50	2.14247	1	1	2	1	0	0	0	1	1	5.73791
CGGA_852	0.463014	1	1	3	1	0	1	0	0	0	5.73811
CGGA_1058	2.72603	1	1	2	1	0	1	1	1	0	5.73894
CGGA_1382	0.778082	1	2	4	1	1	1	1	0	0	5.74713
CGGA_P5	1.03562	1	1	3	0	1	1	1	1	0	5.75283
CGGA_578	0.991781	1	1	3	0	1	1	1	0	0	5.75377
CGGA_1226	1.83562	1	1	2	0	0	1	1	0	0	5.75486
CGGA_1356	2.59726	1	1	3	1	1	0	1	1	0	5.75689
CGGA_1539	4.81644	0	2	4	1	1	1	1	1	0	5.75709
CGGA_483	0.758904	1	2	4	0	1	1	1	0	0	5.75847
CGGA_799	5.11781	1	1	3	1	1	1	1	1	1	5.76174
CGGA_2003	1.41644	0	2	4	1	0	1	1	1	0	5.76376
CGGA_1406	5.90137	1	1	2	1	0	1	1	1	0	5.76707
CGGA_1770	0.816438	1	2	4	0	1	0	1	1	0	5.77098
CGGA_1034	2.06301	1	1	3	1	0	1	0	0	0	5.77175
CGGA_P31	3.30137	0	1	2	1	1	0	1	0	0	5.77638
CGGA_479	10.4438	0	1	2	0	0	1	0	1	1	5.77798
CGGA_269	8.03288	0	1	2	0	1	1	0	0	0	5.77876
CGGA_757	2.86849	1	1	2	1	1	1	1	1	0	5.78032
CGGA_245	0.871233	1	1	3	0	0	1	1	1	0	5.78265
CGGA_P102	2.70959	0	2	4	1	0	1	1	1	0	5.78413
CGGA_P110	2.19178	1	1	3	0	1	1	1	0	0	5.78472
CGGA_1911	2.08767	0	2	4	1	0	1	1	0	0	5.78571
CGGA_705	4.12877	1	1	3	1	0	1	0	1	0	5.78868
CGGA_P142	2.4411	0	1	3	1	1	1	1	1	1	5.79006
CGGA_1228	6.29041	0	1	2	1	0	0	1	0	0	5.79026
CGGA_884	3.09863	1	1	2	0	1	1	1	1	0	5.79041
CGGA_1329	0.893151	1	1	3	0	1	1	1	1	0	5.79119
CGGA_P17	3.29589	0	1	3	1	0	1	1	1	1	5.79183
CGGA_1651	2.30685	1	1	2	0	1	1	1	1	0	5.79419
CGGA_1148	1.63288	1	1	2	1	0	1	1	1	0	5.79655
CGGA_P156	2.25205	0	1	2	1	0	0	0	1	1	5.79655
CGGA_1558	0.356164	1	2	4	1	1	1	1	0	0	5.79812
CGGA_P150	0.956164	0	1	2	1	0	1	0	1	0	5.80242
CGGA_1507	1.9589	1	2	4	0	0	1	1	0	0	5.80923
CGGA_1007	0.945205	1	2	4	0	1	1	1	0	0	5.80974
CGGA_1204	6.40548	0	1	2	1	1	0	1	1	1	5.81253
CGGA_1459	1.43014	0	1	3	1	1	1	1	0	0	5.81253
CGGA_P147	2.36438	1	1	2	1	1	1	0	1	0	5.81272
CGGA_D48	0.605479	1	1	3	0	0	1	0	1	0	5.82512
CGGA_320	8.23288	1	1	2	1	0	1	1	1	1	5.82562
CGGA_1197	2.58082	1	2	4	1	1	1	1	1	1	5.82819
CGGA_1074	0.235616	1	2	4	1	1	1	1	0	0	5.83202
CGGA_P93	2.76712	0	1	2	0	1	0	0	1	0	5.83212
CGGA_1011	0.29863	1	2	4	0	1	1	0	0	0	5.83278
CGGA_1334	0.4	1	1	2	0	0	1	1	0	0	5.83536
CGGA_1669	0.380822	1	1	3	0	1	0	0	0	0	5.83801
CGGA_1238	6.25205	0	1	2	0	0	0	0	0	0	5.83934
CGGA_236	1.93425	0	1	2	1	1	1	1	1	1	5.84272
CGGA_641	9.34521	1	1	3	0	1	1	1	1	1	5.84272
CGGA_1776	0.709589	1	2	4	1	0	1	1	0	0	5.84746
CGGA_P160	0.6	1	2	4	0	1	1	1	0	0	5.8531
CGGA_P28	0.293151	1	2	4	1	1	0	0	0	0	5.85497
CGGA_1840	2.6411	0	2	4	0	1	1	1	0	0	5.85572
CGGA_1606	1.29041	1	1	3	0	0	1	1	0	0	5.85665
CGGA_1055	4.4137	1	1	3	1	1	1	1	1	0	5.85702
CGGA_235	6.41096	1	1	2	1	0	1	1	1	1	5.86478
CGGA_108	1.00274	1	1	3	1	1	1	1	0	0	5.86559
CGGA_1916	0	0	2	4	0	0	0	0	1	0	5.8667
CGGA_431	10.5918	0	1	3	1	0	1	1	1	1	5.86705
CGGA_369	10.8411	0	1	2	1	0	1	0	1	0	5.86744
CGGA_1749	1.09863	1	2	4	0	1	1	1	0	0	5.86762
CGGA_254	11.3507	0	1	2	1	0	1	1	1	1	5.86781
CGGA_888	1.83288	1	1	3	1	0	1	1	1	1	5.86892
CGGA_881	0.690411	1	1	3	0	0	1	1	0	0	5.87058
CGGA_1587	2.05479	1	1	3	0	0	0	0	1	0	5.87317
CGGA_1601	1.94521	1	2	4	1	1	1	1	0	0	5.87813
CGGA_1049	2.21644	1	2	4	1	1	1	1	0	0	5.88293
CGGA_492	1.7863	0	1	3	1	0	1	1	0	0	5.88345
CGGA_1134	0.161644	1	2	4	0	1	0	1	0	0	5.89292
CGGA_D51	0.369863	1	2	4	0	1	1	0	0	0	5.89647
CGGA_487	0.427397	1	2	4	1	1	1	1	0	0	5.89799
CGGA_446	10.5753	0	1	2	0	0	1	0	1	1	5.90023
CGGA_1815	0.506849	1	2	4	0	1	1	1	0	0	5.90051
CGGA_1833	1.35342	1	2	4	0	1	1	1	0	0	5.92072
CGGA_1865	0.243836	1	2	4	0	1	0	0	0	0	5.92709
CGGA_1381	0.126027	1	2	4	0	0	1	1	1	0	5.92712
CGGA_D56	0.175342	1	1	3	1	1	1	0	1	0	5.92787
CGGA_420	9.6274	0	1	3	0	0	1	1	1	1	5.92815
CGGA_28	3.02192	1	1	2	1	0	1	0	1	1	5.93009
CGGA_605	10.0493	0	1	3	1	1	1	1	1	0	5.93233
CGGA_1184	0.427397	1	1	3	1	1	1	1	1	0	5.93501
CGGA_568	0.780822	1	2	4	1	0	0	1	0	0	5.93536
CGGA_1758	1.13425	1	2	4	0	1	1	1	0	0	5.93641
CGGA_1159	6.75068	0	1	2	1	1	0	1	1	0	5.93816
CGGA_1273	5.23836	0	1	3	1	1	1	1	1	0	5.93938
CGGA_1027	7.36438	0	1	3	1	0	1	1	1	1	5.93975
CGGA_1272	0.339726	1	2	4	1	0	0	1	1	0	5.94641
CGGA_1611	3.1726	1	2	4	0	0	1	1	1	0	5.94878
CGGA_1343	0.257534	1	2	4	1	0	1	1	0	0	5.95085
CGGA_1870	2.36712	0	2	4	1	1	1	1	1	1	5.95484
CGGA_591	4.53151	1	1	3	0	1	1	1	1	0	5.95601
CGGA_1031	6.73151	1	1	2	0	0	0	1	1	0	5.96265
CGGA_1605	0.879452	1	2	4	1	0	1	1	0	0	5.96275
CGGA_1012	8.53699	0	1	2	1	1	1	1	1	0	5.96327
CGGA_890	8.16986	1	1	3	1	0	1	1	1	0	5.96412
CGGA_P145	0.843836	1	1	2	1	1	1	0	1	0	5.96464
CGGA_1136	0.646575	1	2	4	0	0	0	1	1	0	5.96485
CGGA_599	1.14521	1	1	3	0	1	1	0	0	0	5.96853
CGGA_1430	0.482192	1	2	4	0	0	1	1	0	0	5.96942
CGGA_1036	3.19452	1	2	4	1	0	1	1	0	0	5.97198
CGGA_1087	1.92055	0	1	2	0	0	0	1	1	1	5.97486
CGGA_D57	2.09863	1	2	4	1	0	1	1	0	0	5.99196
CGGA_780	2.52877	1	1	3	0	1	0	1	0	0	5.99374
CGGA_1018	6.92329	1	1	2	1	1	1	1	1	1	5.99908
CGGA_1158	6.76986	0	1	2	1	0	1	1	1	1	6.0019
CGGA_1106	1.15068	1	2	4	1	0	1	1	0	0	6.00207
CGGA_406	0.246575	1	1	3	0	0	0	0	1	0	6.00389
CGGA_1140	2.52329	1	1	3	0	1	0	1	0	0	6.00507
CGGA_1434	0.221918	1	1	3	1	1	1	1	0	0	6.00605
CGGA_42	7.7589	1	1	2	1	0	1	1	1	1	6.00605
CGGA_1190	7.12877	0	1	3	0	1	1	1	1	0	6.00653
CGGA_738	9.59178	0	1	2	1	1	1	0	1	0	6.00798
CGGA_P280	1.84932	0	2	4	0	1	1	1	0	0	6.00985
CGGA_703	3.71233	1	1	3	0	0	1	1	1	0	6.01018
CGGA_785	9.47123	0	1	2	1	1	1	0	1	1	6.01088
CGGA_1497	3.2274	1	1	3	0	0	1	1	1	0	6.01298
CGGA_1527	4.69589	1	1	3	1	1	1	1	1	0	6.01413
CGGA_1001	9.00822	0	2	4	1	0	0	1	0	0	6.01523
CGGA_1388	1.32877	1	1	3	1	0	1	1	1	0	6.01886
CGGA_678	1.05753	1	1	3	1	1	1	1	0	0	6.02175
CGGA_1826	0.120548	1	2	4	0	1	0	0	0	0	6.02233
CGGA_1390	5.61644	0	1	3	1	1	1	1	1	0	6.02787
CGGA_1169	4.83562	1	1	3	1	0	1	1	1	0	6.0282
CGGA_1255	0.361644	1	2	4	1	1	1	1	0	0	6.03274
CGGA_1048	1.92603	0	1	2	0	0	0	1	0	0	6.03452
CGGA_D38	1.88767	1	2	4	0	0	1	0	1	1	6.03762
CGGA_1563	4.70959	0	1	2	0	0	1	0	0	0	6.03937
CGGA_P157	1.28767	1	1	3	0	1	1	1	0	0	6.04001
CGGA_1524	3.3589	0	1	3	1	0	1	1	1	1	6.05681
CGGA_D28	2.35616	1	1	3	1	0	1	0	1	0	6.05935
CGGA_1408	3.73151	1	1	3	0	1	1	1	0	0	6.06272
CGGA_1269	6.06575	0	1	3	0	0	0	1	1	1	6.06599
CGGA_580	3.81918	1	1	2	1	1	1	0	1	0	6.067
CGGA_1518	1.12603	1	1	3	0	0	1	1	0	0	6.07307
CGGA_1189	7.12877	0	1	3	0	0	1	1	1	1	6.07342
CGGA_1476	0.819178	1	2	4	0	1	0	0	0	0	6.07495
CGGA_630	10.0493	0	1	3	1	1	1	0	1	1	6.07911
CGGA_283	9.50685	1	1	2	0	1	1	1	1	1	6.08053
CGGA_P308	1.54247	1	1	3	1	0	1	1	1	0	6.08166
CGGA_P30	1.10685	1	1	2	1	1	1	1	0	0	6.09144
CGGA_1003	8.45753	0	1	2	0	1	0	1	1	1	6.09205
CGGA_1444	1.30411	1	2	4	0	1	1	1	0	0	6.09205
CGGA_D21	3.30959	1	1	3	0	0	1	0	1	0	6.094
CGGA_766	9.51233	0	1	2	1	0	1	0	1	1	6.09613
CGGA_1313	1.03836	1	2	4	1	1	1	1	0	0	6.09825
CGGA_1586	0.635616	1	2	4	0	1	1	1	0	0	6.09868
CGGA_1320	0.161644	1	2	4	1	0	0	1	0	0	6.10107
CGGA_834	9.28219	0	1	2	1	0	1	0	0	0	6.10107
CGGA_782	0.791781	1	2	4	1	1	1	0	0	0	6.10178
CGGA_1620	3.90959	0	1	3	1	1	1	1	1	1	6.10251
CGGA_1284	0.265753	1	1	3	1	1	0	1	0	0	6.10319
CGGA_1623	4.39178	0	1	3	0	0	1	0	0	0	6.1045
CGGA_1132	6.93973	0	1	3	0	0	1	1	1	1	6.11151
CGGA_1192	6.47397	0	1	2	0	1	1	1	1	0	6.11394
CGGA_730	5.80274	1	1	2	0	1	1	0	1	1	6.1144
CGGA_1380	0.79726	1	2	4	1	1	1	1	0	0	6.11773
CGGA_1458	0.347945	1	1	3	0	1	1	1	1	1	6.12
CGGA_1409	6.16164	0	2	4	0	0	1	1	1	0	6.12009
CGGA_P83	2.82192	0	1	2	0	0	1	1	1	0	6.12075
CGGA_374	1.35068	1	2	4	1	0	1	1	1	0	6.1257
CGGA_1300	3.91233	1	1	3	1	0	1	1	1	0	6.12677
CGGA_700	0.465753	0	2	4	0	0	1	1	1	0	6.1278
CGGA_1814	0.605479	1	2	4	0	1	1	1	0	0	6.12887
CGGA_1773	0.284932	1	2	4	0	1	1	1	0	0	6.12917
CGGA_1739	1.41096	1	1	3	1	1	1	1	1	0	6.13232
CGGA_448	0.969863	1	1	3	1	1	1	1	0	0	6.13689
CGGA_1419	0.682192	1	2	4	1	1	1	1	0	0	6.14081
CGGA_1809	0.939726	1	1	3	1	0	1	1	0	0	6.14643
CGGA_1862	0.30137	1	1	3	1	0	1	1	0	0	6.14791
CGGA_P98	0.868493	1	1	3	1	1	1	1	1	0	6.15762
CGGA_1659	1.06027	1	2	4	1	0	1	1	0	0	6.16113
CGGA_1346	0.778082	1	2	4	0	1	1	1	0	0	6.16126
CGGA_808	3.19726	0	2	4	1	0	1	1	0	0	6.16126
CGGA_194	6.31233	1	1	3	0	1	1	0	1	1	6.16142
CGGA_501	10.4055	0	1	2	1	0	1	0	1	1	6.16195
CGGA_1715	2.38904	0	1	2	0	0	0	0	0	0	6.16229
CGGA_675	9.80548	0	1	2	0	0	1	0	1	1	6.16403
CGGA_1411	0.90137	1	1	3	0	0	1	1	0	0	6.16541
CGGA_1050	8.32877	0	1	2	1	0	1	0	1	1	6.16749
CGGA_1271	1.43288	1	2	4	1	0	1	1	0	0	6.16818
CGGA_D40	8.45205	0	1	2	1	1	0	0	1	0	6.17233
CGGA_D16	0.715068	1	1	3	0	1	1	0	0	0	6.17441
CGGA_1750	0.684932	1	2	4	0	1	1	1	0	0	6.1804
CGGA_112	4.20274	1	1	2	1	0	1	1	1	0	6.18284
CGGA_804	1.68219	0	2	4	0	1	1	1	0	0	6.18682
CGGA_1232	5.66301	1	1	3	1	0	1	1	1	0	6.18728
CGGA_1398	1.51781	1	1	3	1	1	1	1	1	0	6.18999
CGGA_831	1.49589	1	2	4	0	1	1	1	0	0	6.19427
CGGA_598	10.074	1	1	3	0	1	1	1	1	1	6.19575
CGGA_1689	3.87397	0	1	2	1	1	1	0	1	0	6.20502
CGGA_1850	2.05479	0	1	2	1	0	0	1	1	0	6.20559
CGGA_1440	5.3726	0	1	2	0	0	0	1	1	1	6.21597
CGGA_1071	7.87945	0	1	2	1	1	1	0	0	0	6.21628
CGGA_1295	0.849315	1	1	3	1	0	1	1	1	0	6.22015
CGGA_1670	3.12603	0	1	3	0	0	1	1	0	0	6.22113
CGGA_265	10.8466	0	1	2	1	1	1	1	1	0	6.22279
CGGA_809	3.43014	1	1	2	1	0	1	1	1	0	6.22515
CGGA_1500	0.29589	1	2	4	0	1	1	1	0	0	6.22585
CGGA_457	0.205479	1	1	3	1	0	0	0	1	0	6.22737
CGGA_1185	2.00274	1	1	3	0	1	1	1	0	0	6.23096
CGGA_525	0.378082	1	2	4	1	1	1	0	0	0	6.23329
CGGA_1359	0.939726	1	1	3	1	0	1	1	0	0	6.23688
CGGA_1131	6.93973	0	1	3	0	1	1	1	1	0	6.2373
CGGA_1235	6.26575	0	1	3	0	0	0	1	1	0	6.23867
CGGA_632	1.57808	1	1	2	0	0	1	1	1	0	6.23871
CGGA_1020	3.06849	1	1	2	0	0	1	0	1	0	6.24413
CGGA_1675	2.68493	0	1	3	1	0	1	1	1	0	6.24782
CGGA_1908	0.816438	1	2	4	0	1	1	1	0	0	6.24823
CGGA_666	6.84658	1	1	2	0	1	1	0	1	1	6.24954
CGGA_490	10.4219	0	1	3	0	0	1	1	1	1	6.25426
CGGA_652	1.30411	1	1	3	1	1	1	1	1	0	6.26338
CGGA_680	7.63836	1	2	4	1	1	1	1	0	0	6.26772
CGGA_1471	5.25753	0	1	2	1	1	1	1	1	0	6.27116
CGGA_1114	1.26027	1	2	4	1	1	1	1	0	0	6.27309
CGGA_1575	0.353425	1	1	3	1	0	1	0	1	0	6.27489
CGGA_J024	7.67397	0	1	2	0	0	0	0	1	0	6.2751
CGGA_1624	0.238356	1	2	4	0	0	1	1	1	0	6.27529
CGGA_1024	8.42192	1	2	4	1	1	1	1	0	0	6.27577
CGGA_314	7.03562	1	1	3	1	0	1	1	1	1	6.28046
CGGA_120	0.789041	1	2	4	1	1	1	1	0	0	6.281
CGGA_1318	4.10137	0	1	2	1	0	1	0	1	0	6.28352
CGGA_1520	0.813699	1	2	4	0	1	1	1	0	0	6.28603
CGGA_1544	0.569863	1	1	3	0	0	0	0	1	0	6.28695
CGGA_P411	1.12603	0	2	4	0	1	1	1	1	0	6.28722
CGGA_1664	4.08493	0	1	2	0	0	1	0	1	0	6.29287
CGGA_1321	1.92329	1	1	3	1	1	1	1	1	0	6.29772
CGGA_1510	1.27397	1	1	3	1	0	1	1	1	0	6.29864
CGGA_1565	3.88219	0	1	3	0	0	0	0	1	0	6.30904
CGGA_288	2.89589	1	1	2	1	1	1	0	1	1	6.30904
CGGA_509	1.70685	1	2	4	1	0	1	1	0	0	6.31679
CGGA_643	0.906849	1	1	3	1	1	1	1	0	0	6.32036
CGGA_1709	1.13699	1	2	4	1	1	1	1	0	0	6.32411
CGGA_1065	7.34795	0	1	2	0	1	1	1	1	1	6.3259
CGGA_694	3.27123	1	1	2	1	0	1	1	1	0	6.33092
CGGA_1239	6.24658	0	1	2	0	1	1	1	1	1	6.33253
CGGA_825	2.29041	1	1	3	1	0	1	1	1	0	6.33291
CGGA_867	1.00548	1	1	3	0	0	0	0	1	0	6.33862
CGGA_1246	6.82466	0	1	3	1	1	1	1	1	1	6.34145
CGGA_1658	4.12877	0	2	4	0	1	1	1	0	0	6.34266
CGGA_1690	1.62192	1	2	4	1	1	1	1	0	0	6.34593
CGGA_P199	0.556164	1	2	4	1	1	0	0	0	0	6.3507
CGGA_1866	0.347945	1	2	4	1	1	1	1	0	0	6.3527
CGGA_1462	0.515068	1	2	4	1	1	1	1	0	0	6.3547
CGGA_P21	3.27397	0	1	2	1	0	1	1	1	0	6.36056
CGGA_273	7.21918	1	1	2	0	0	1	0	1	0	6.36893
CGGA_1402	5.56164	0	2	4	1	0	1	1	0	0	6.3798
CGGA_1354	1.45205	1	2	4	0	0	1	1	0	0	6.38004
CGGA_1725	3.51233	0	1	3	0	0	1	1	1	1	6.38553
CGGA_1121	7.0137	0	1	3	0	0	1	1	1	0	6.38675
CGGA_1619	2.09863	1	1	3	1	1	1	1	1	0	6.39052
CGGA_789	0.945205	1	2	4	1	1	1	0	0	0	6.39359
CGGA_1626	1.90685	1	2	4	1	1	1	1	0	0	6.41168
CGGA_1608	4.46301	0	1	3	1	0	1	0	1	0	6.41799
CGGA_621	3.69041	0	1	3	1	0	1	1	1	0	6.41893
CGGA_1786	3.09041	0	1	3	0	1	1	1	1	1	6.42012
CGGA_1634	1.00274	1	2	4	0	0	0	0	0	0	6.42497
CGGA_724	9.33151	0	1	2	1	0	0	0	1	0	6.43085
CGGA_1083	1.23288	1	2	4	1	1	1	1	0	0	6.43792
CGGA_P87	0.657534	1	2	4	1	0	1	1	1	0	6.43939
CGGA_679	0.720548	1	2	4	0	1	1	0	0	0	6.44302
CGGA_1097	3.77534	1	1	2	1	0	1	1	0	0	6.44811
CGGA_655	9.86301	0	1	2	1	0	1	0	1	1	6.44811
CGGA_333	4.88493	0	1	2	1	0	1	0	1	0	6.45129
CGGA_1177	1.23014	1	2	4	1	0	1	1	0	0	6.46208
CGGA_D45	2.34521	0	1	3	1	0	1	1	1	0	6.46588
CGGA_1264	6.07397	0	1	3	0	0	0	1	1	1	6.47025
CGGA_1713	0.909589	1	2	4	1	1	1	1	0	0	6.47116
CGGA_1537	0.547945	0	2	4	1	1	0	0	0	0	6.48044
CGGA_1072	2.9863	1	2	4	1	0	1	1	0	0	6.48103
CGGA_1170	0.947945	1	2	4	1	0	1	1	1	0	6.48418
CGGA_1183	1.11781	1	1	3	0	0	1	1	0	0	6.48517
CGGA_1433	1.33425	1	2	4	0	1	1	1	0	0	6.48831
CGGA_1282	3.05753	1	2	4	0	0	1	1	0	0	6.49658
CGGA_1491	1.4	1	2	4	1	0	1	1	1	0	6.49825
CGGA_D15	8.7589	0	1	2	0	0	1	0	1	1	6.49988
CGGA_1627	4.37534	0	1	3	1	0	1	1	1	0	6.50091
CGGA_1820	0.210959	1	2	4	0	1	1	1	0	0	6.50335
CGGA_1656	0.408219	1	2	4	1	1	1	1	0	0	6.50667
CGGA_1420	0.99726	1	2	4	1	1	1	1	0	0	6.51075
CGGA_710	1.80822	1	2	4	1	0	0	1	1	0	6.51737
CGGA_106	11.9836	0	1	2	1	0	0	1	0	0	6.51897
CGGA_1164	2.8	1	2	4	0	0	0	1	1	1	6.51919
CGGA_899	0.632877	1	2	4	1	1	0	1	1	0	6.51924
CGGA_1461	0.619178	1	2	4	0	1	1	1	0	0	6.51996
CGGA_1621	4.40274	0	1	2	0	1	0	0	1	0	6.52323
CGGA_P295	0.747945	1	2	4	1	1	1	1	0	0	6.52356
CGGA_P298	1.73699	0	1	3	0	1	1	0	1	1	6.52801
CGGA_1171	1.12877	1	2	4	1	0	1	1	0	0	6.53105
CGGA_812	9.34247	0	1	2	1	0	1	0	1	1	6.53167
CGGA_1560	1.25753	1	2	4	0	0	1	1	1	0	6.53494
CGGA_1061	1.45753	1	1	3	0	1	1	1	1	0	6.53663
CGGA_1394	0.380822	1	2	4	1	0	1	1	1	0	6.54096
CGGA_1258	0.312329	1	2	4	1	1	0	0	0	0	6.5422
CGGA_1156	6.7863	0	1	2	0	0	1	0	1	0	6.54494
CGGA_1299	1.50685	1	2	4	1	1	1	1	0	0	6.54591
CGGA_1764	1.94521	1	2	4	1	0	1	1	1	0	6.54772
CGGA_604	1.04384	1	2	4	1	1	1	1	0	0	6.54961
CGGA_1596	0.561644	1	2	4	1	1	1	1	0	0	6.55188
CGGA_D24	2.29315	1	1	3	0	0	1	0	1	0	6.55331
CGGA_1607	3.65205	1	1	2	0	0	1	1	1	1	6.55475
CGGA_1880	2.34247	0	1	3	0	0	0	0	1	0	6.56026
CGGA_1002	0.835616	1	1	3	0	1	1	1	0	0	6.56174
CGGA_1946	0.389041	1	2	4	0	1	1	1	0	0	6.56595
CGGA_P283	1.81918	0	2	4	1	0	1	1	0	0	6.56743
CGGA_1335	5.33425	0	1	2	0	1	0	1	1	1	6.57456
CGGA_1307	6.54795	0	1	3	0	0	1	1	1	0	6.57481
CGGA_1218	0.783562	1	2	4	1	1	0	1	0	0	6.57788
CGGA_1014	0.720548	1	1	2	1	1	0	1	0	0	6.57904
CGGA_1119	1.15616	1	2	4	1	1	1	1	1	1	6.58093
CGGA_D47	2.87123	1	1	2	1	0	1	1	1	1	6.58154
CGGA_1008	0.863014	1	2	4	0	1	1	1	0	0	6.58521
CGGA_1738	1.28493	1	1	3	1	1	1	1	0	0	6.5957
CGGA_1614	2.95616	1	1	3	1	1	1	1	1	0	6.5997
CGGA_1435	0.887671	0	1	3	0	1	1	0	1	0	6.60338
CGGA_1718	2.28767	0	1	3	0	0	1	1	1	0	6.60684
CGGA_545	1.52055	1	2	4	0	0	1	1	1	0	6.60772
CGGA_1135	3.21096	1	2	4	1	0	1	1	0	0	6.60817
CGGA_720	3.44658	1	1	2	0	1	1	0	1	0	6.60837
CGGA_1516	5.00274	0	1	2	1	1	1	1	1	1	6.60878
CGGA_P326	1.50959	0	1	3	0	1	0	0	1	0	6.60878
CGGA_1508	2.87397	1	1	3	1	0	0	0	1	0	6.62804
CGGA_1953	0.2	1	2	4	1	1	1	1	0	0	6.63144
CGGA_1612	1.96712	1	2	4	1	1	1	1	0	0	6.63423
CGGA_543	10.2356	0	1	2	1	1	1	0	1	1	6.63429
CGGA_1124	1.32603	1	2	4	1	1	1	1	0	0	6.6361
CGGA_1736	2.56986	1	2	4	0	1	1	1	0	0	6.64642
CGGA_846	8.19452	0	1	2	0	0	0	1	0	0	6.64672
CGGA_1562	4.71507	0	1	3	1	1	1	0	1	1	6.6481
CGGA_1322	0.693151	1	1	3	1	0	1	1	1	0	6.65708
CGGA_358	0.334247	1	1	3	0	0	0	0	1	0	6.65742
CGGA_1157	2.03014	1	1	2	1	1	1	1	0	0	6.6584
CGGA_1811	0.832877	1	2	4	1	1	1	1	0	0	6.65947
CGGA_1013	4.72603	1	1	2	0	0	1	1	1	0	6.66066
CGGA_1760	1.25753	1	1	2	1	1	1	1	0	0	6.66366
CGGA_1223	1.86849	1	1	3	1	1	1	1	0	0	6.66619
CGGA_J023	2.81644	1	1	3	1	0	1	1	1	0	6.66781
CGGA_P315	1.23562	1	1	2	0	1	1	0	1	0	6.68066
CGGA_1234	1.93151	1	2	4	1	0	1	1	0	0	6.68326
CGGA_1671	4.01096	0	1	3	0	0	1	1	1	0	6.69307
CGGA_1129	0.460274	1	2	4	1	0	1	0	1	0	6.69332
CGGA_1175	1.20822	1	2	4	0	0	0	1	1	0	6.69805
CGGA_P99	1.86027	0	2	4	1	1	1	1	1	0	6.69866
CGGA_1142	2.75342	1	2	4	1	1	1	1	0	0	6.70036
CGGA_747	2.65753	1	2	4	1	0	1	0	1	0	6.70099
CGGA_1687	3.87397	0	2	4	1	0	1	1	0	0	6.70111
CGGA_D36	0.0931507	1	2	4	1	1	0	0	0	0	6.70512
CGGA_1552	4.73425	0	1	3	1	0	1	1	1	1	6.70573
CGGA_1681	0.947945	1	2	4	0	1	1	1	0	1	6.70657
CGGA_619	1.50685	1	1	2	1	0	1	0	0	0	6.70864
CGGA_1538	0.676712	1	2	4	0	1	1	1	0	0	6.71677
CGGA_1181	0.871233	0	1	2	1	0	1	1	1	0	6.7266
CGGA_1139	3.27671	1	2	4	0	1	1	1	0	0	6.73034
CGGA_1161	6.74795	0	1	3	1	0	1	0	1	0	6.7445
CGGA_P121	2.57808	0	1	2	1	0	1	0	0	0	6.75167
CGGA_1391	1.16712	1	2	4	1	1	1	1	0	0	6.75393
CGGA_1579	4.14247	0	1	2	1	0	0	0	0	0	6.75664
CGGA_1559	1.65205	1	2	4	1	1	0	1	1	1	6.75853
CGGA_P109	1.11233	1	2	4	1	0	1	1	1	0	6.76195
CGGA_D37	2.64384	1	2	4	1	1	1	1	0	0	6.76638
CGGA_1817	1.09315	1	2	4	0	1	1	1	0	0	6.76858
CGGA_1863	2.47123	0	1	3	0	1	1	1	1	1	6.77188
CGGA_1854	2.5589	0	1	3	1	0	1	1	1	0	6.77801
CGGA_1680	1.63288	1	1	3	1	1	1	1	1	0	6.77881
CGGA_1091	3.05753	1	2	4	0	1	1	1	0	0	6.78138
CGGA_1723	3.51233	0	1	3	0	0	1	1	1	1	6.78641
CGGA_1338	3.07397	1	2	4	0	1	1	1	0	0	6.78713
CGGA_1597	0.476712	1	2	4	1	1	1	1	0	0	6.78861
CGGA_1618	4.42466	0	1	3	1	0	1	1	1	0	6.79343
CGGA_1541	0.221918	1	2	4	0	1	1	1	0	0	6.79536
CGGA_1452	1.28219	1	2	4	1	1	1	1	0	0	6.79806
CGGA_1404	5.5589	0	1	3	0	1	1	0	1	1	6.79963
CGGA_638	6.53699	0	1	2	1	1	1	0	1	1	6.80203
CGGA_1740	0.994521	1	2	4	0	1	0	0	0	0	6.80233
CGGA_1216	0.854795	1	2	4	1	1	1	1	0	0	6.80661
CGGA_1441	3.67123	1	2	4	1	1	1	1	0	0	6.80797
CGGA_1004	2.46301	1	1	2	0	1	1	0	0	0	6.81231
CGGA_1663	0.794521	1	2	4	1	1	1	1	0	0	6.81616
CGGA_1146	6.84384	0	1	3	1	0	1	1	1	0	6.81744
CGGA_1026	4.30137	1	2	4	1	1	1	1	0	0	6.82427
CGGA_1513	5.00548	0	1	3	0	0	1	1	1	1	6.83459
CGGA_P279	1.83014	0	1	3	0	1	1	1	1	1	6.83612
CGGA_1314	0.471233	1	2	4	0	0	0	0	1	0	6.83731
CGGA_D59	7.61096	0	2	4	0	0	1	1	1	0	6.84635
CGGA_727	2.80274	1	1	3	1	1	1	1	0	0	6.84691
CGGA_1075	1.9726	0	2	4	1	1	1	1	0	0	6.84824
CGGA_1566	4.70137	0	1	3	0	1	1	1	1	1	6.85974
CGGA_1901	1.47945	1	2	4	1	1	1	1	0	0	6.85999
CGGA_1564	0.520548	1	2	4	1	1	1	1	0	0	6.86372
CGGA_1425	1.75342	1	2	4	0	0	1	1	0	1	6.86884
CGGA_1655	3.31233	0	1	2	1	1	1	0	1	0	6.86925
CGGA_1431	5.41096	0	1	3	1	1	1	1	1	0	6.88496
CGGA_1703	3.74247	0	1	2	0	0	1	1	1	0	6.88772
CGGA_564	1.86027	1	1	3	1	1	1	1	0	0	6.89064
CGGA_1686	0.964384	0	1	3	1	0	0	1	0	0	6.89613
CGGA_1785	0.90137	1	2	4	1	0	1	1	1	0	6.89726
CGGA_560	10.1973	0	1	3	1	1	1	0	1	0	6.90232
CGGA_1906	2.13425	0	1	3	1	1	1	1	1	0	6.90808
CGGA_1727	3.49589	0	2	4	1	1	1	1	1	0	6.90975
CGGA_1039	1.99178	1	2	4	1	0	0	1	0	0	6.91008
CGGA_1070	0.912329	1	2	4	1	0	1	0	0	0	6.91063
CGGA_1695	2.53973	0	1	3	1	1	1	1	1	0	6.91746
CGGA_P22	1.11233	1	2	4	1	1	1	1	0	0	6.92054
CGGA_1604	2.0274	1	2	4	1	1	1	1	1	0	6.92228
CGGA_1393	0.753425	1	2	4	1	0	1	1	0	0	6.92444
CGGA_1737	3.41918	0	1	3	1	0	1	1	1	1	6.93374
CGGA_1819	2.76164	0	2	4	1	1	1	1	0	0	6.94115
CGGA_1460	0.572603	1	2	4	1	1	1	1	0	0	6.95408
CGGA_1857	0.430137	1	2	4	1	1	1	1	0	0	6.9562
CGGA_272	0.652055	1	2	4	1	1	1	0	0	0	6.95626
CGGA_1899	0.482192	1	2	4	1	1	1	1	0	0	6.96378
CGGA_1330	6.48219	0	1	2	1	1	1	1	1	0	6.96716
CGGA_1113	3.46575	1	1	3	1	0	0	1	1	1	6.96989
CGGA_1451	1.2	1	2	4	0	1	1	1	0	0	6.9707
CGGA_1731	2.66301	0	1	3	0	1	1	1	1	0	6.97487
CGGA_D34	0.40274	1	2	4	1	1	0	0	1	0	6.97532
CGGA_1517	5.00274	0	1	2	1	1	1	0	1	1	6.98173
CGGA_1081	0.591781	1	1	3	0	0	1	0	0	0	6.98183
CGGA_1057	4.24384	1	1	2	0	1	1	1	0	0	6.99124
CGGA_1324	2.32329	1	2	4	1	1	1	1	1	1	6.99589
CGGA_1263	2.11507	1	1	3	1	1	1	0	0	0	6.99804
CGGA_1138	1.12603	1	2	4	1	1	1	1	0	0	7.00953
CGGA_1389	3.75342	1	1	3	0	1	1	0	1	1	7.02095
CGGA_1126	2.14795	1	1	3	1	1	1	1	1	0	7.03154
CGGA_1706	3.73699	0	2	4	1	1	1	1	0	0	7.03392
CGGA_1613	0.684932	0	2	4	1	1	1	1	0	0	7.03601
CGGA_1227	3.27945	1	2	4	0	1	1	0	0	0	7.03771
CGGA_1285	0.216438	1	2	4	0	1	0	0	0	0	7.03771
CGGA_P314	1.56712	0	1	3	0	0	0	0	1	1	7.06185
CGGA_1534	0.112329	1	2	4	0	1	0	0	1	0	7.07559
CGGA_1662	4.09041	0	1	2	0	1	1	0	1	1	7.08385
CGGA_1557	4.72055	0	1	3	1	1	1	1	1	1	7.08468
CGGA_625	5.74795	1	1	3	0	0	0	0	1	1	7.08468
CGGA_1729	0.668493	1	2	4	1	1	1	1	0	0	7.08524
CGGA_1478	1.48493	1	2	4	0	1	1	1	0	0	7.08793
CGGA_1371	5.69589	0	2	4	1	1	1	1	0	0	7.09604
CGGA_1533	3.33425	1	1	3	0	1	1	1	0	0	7.11839
CGGA_1546	0.610959	1	2	4	1	1	0	1	0	0	7.12088
CGGA_1567	2.30137	1	1	3	0	1	1	1	1	0	7.12195
CGGA_1902	2.16438	0	1	2	1	0	0	0	1	0	7.12296
CGGA_1698	1.06301	1	2	4	0	1	0	0	0	0	7.12397
CGGA_1180	7.2	0	2	4	0	1	1	1	0	0	7.1307
CGGA_1548	2.88767	1	2	4	1	1	1	1	0	0	7.1418
CGGA_1231	6.24384	1	1	3	0	0	1	1	0	0	7.14931
CGGA_1412	0.810959	1	2	4	0	1	1	1	1	1	7.16883
CGGA_1700	3.7589	0	1	3	1	1	1	1	1	1	7.17046
CGGA_1598	1.54521	1	1	3	1	0	1	1	0	0	7.17997
CGGA_1240	0.0520548	1	2	4	1	0	0	0	0	0	7.1979
CGGA_1332	1.39726	0	2	4	0	1	0	1	0	0	7.20348
CGGA_1644	0.473973	1	2	4	1	1	1	1	0	0	7.21134
CGGA_1214	1.65479	1	2	4	0	1	1	1	0	0	7.21562
CGGA_1886	0.926027	1	2	4	1	0	1	1	0	0	7.22259
CGGA_1224	0.742466	1	2	4	1	1	1	1	0	0	7.24679
CGGA_1219	5.80822	1	2	4	0	1	1	1	1	0	7.25828
CGGA_878	2.36438	1	2	4	1	1	0	1	0	0	7.25977
CGGA_1053	1.0137	1	2	4	0	1	1	1	0	0	7.2841
CGGA_1369	0.986301	0	1	3	0	0	1	1	1	0	7.30983
CGGA_1708	3.07397	1	2	4	0	1	1	1	0	0	7.3107
CGGA_1603	0.975342	1	2	4	1	0	1	1	0	0	7.33489
CGGA_1286	6.01096	0	1	2	0	1	1	1	1	1	7.35038
CGGA_1111	7.07397	0	1	3	1	1	1	1	1	0	7.38895
CGGA_1631	0.605479	1	2	4	0	1	1	0	0	0	7.39294
CGGA_1172	6.6137	0	2	4	0	0	1	1	1	0	7.39751
CGGA_D30	0.589041	1	2	4	1	1	1	0	0	0	7.40221
CGGA_1528	4.91233	0	1	2	0	0	1	0	1	1	7.41363
CGGA_1152	6.80548	0	1	2	1	0	1	1	0	0	7.41522
CGGA_1305	5.44932	0	1	3	1	1	1	1	1	0	7.41976
CGGA_1118	1.09041	1	1	3	1	0	0	0	1	0	7.43547
CGGA_904	2.12055	1	1	2	1	0	1	0	1	0	7.43783
CGGA_1504	5.07945	0	1	3	0	1	1	1	1	0	7.44854
CGGA_1326	0.882192	1	2	4	1	1	1	0	1	0	7.47005
CGGA_1875	2.3726	0	1	2	0	0	1	1	0	0	7.47071
CGGA_D35	1.81096	1	2	4	0	1	1	0	0	0	7.49172
CGGA_1260	0.484932	1	2	4	1	0	1	1	0	0	7.49918
CGGA_1145	0.654795	1	1	3	1	0	1	1	0	0	7.50147
CGGA_1642	4.27945	0	1	2	1	1	1	0	1	0	7.50446
CGGA_1370	6.32877	0	2	4	1	1	0	1	0	0	7.51304
CGGA_848	0.558904	0	2	4	0	1	1	0	0	0	7.51719
CGGA_D11	2.26575	1	1	3	0	1	1	1	0	0	7.52364
CGGA_1543	1.98082	1	2	4	1	1	1	0	1	0	7.52454
CGGA_1060	0.621918	1	2	4	1	1	0	1	1	0	7.53513
CGGA_1571	1.12877	0	2	4	0	1	1	1	1	0	7.54048
CGGA_1694	1.70959	1	2	4	1	1	1	1	0	0	7.54612
CGGA_1641	0.79726	1	2	4	0	1	1	1	0	0	7.56117
CGGA_279	3.6	1	1	3	0	1	1	1	1	0	7.56638
CGGA_1704	3.72603	0	1	2	0	0	1	0	0	0	7.58035
CGGA_1701	2.93699	0	1	3	1	1	1	1	1	1	7.59564
CGGA_1882	2.30685	0	1	3	1	0	0	0	1	1	7.62293
CGGA_1116	0.679452	1	2	4	0	1	1	1	1	0	7.62386
CGGA_1407	5.52329	0	1	3	0	0	0	1	1	1	7.6522
CGGA_1502	5.09863	0	1	2	0	0	0	0	1	1	7.65439
CGGA_D26	0.720548	1	2	4	1	1	1	0	0	0	7.69938
CGGA_1251	0.745205	1	2	4	0	1	1	1	0	0	7.71159
CGGA_1679	3.95068	0	1	3	0	1	1	1	1	1	7.71832
CGGA_1023	1.86575	1	2	4	0	1	1	1	0	0	7.72765
CGGA_1660	1.1863	0	1	2	1	0	1	1	0	1	7.74277
CGGA_1270	0.515068	1	2	4	0	1	1	1	0	0	7.75482
CGGA_1155	3.76164	1	1	3	1	1	1	1	1	1	7.78258
CGGA_1572	0.438356	1	2	4	0	1	1	1	0	0	7.80873
CGGA_1319	5.88767	0	1	3	0	1	1	1	0	0	7.81741
CGGA_1569	3.85205	0	1	3	0	0	0	0	0	1	7.8377
CGGA_1392	1.29589	1	2	4	1	1	1	1	0	0	7.86967
CGGA_1345	5.78904	0	1	2	1	1	1	0	1	1	7.90896
CGGA_1615	1.60548	1	2	4	1	1	1	1	0	1	7.93437
CGGA_274	1.67123	0	2	4	0	1	1	1	0	0	7.94104
CGGA_1649	2.86849	0	1	2	1	0	1	1	1	1	8.01695
CGGA_P269	1.4	1	1	3	0	1	1	1	0	1	8.06215
CGGA_1188	0.70137	1	2	4	0	0	1	1	1	0	8.07866
CGGA_1094	0.690411	1	1	3	0	0	0	1	1	0	8.088
CGGA_1237	0.810959	1	2	4	1	1	1	1	0	0	8.18449
CGGA_1019	0.580822	1	2	4	1	1	0	1	0	0	8.30749
CGGA_1588	4.6	0	1	3	0	0	0	0	0	0	8.55689
CGGA_1045	0.953425	1	2	4	1	1	1	1	0	0	8.81109
CGGA_1006	0.69589	1	1	3	1	1	1	1	0	0	8.96532
CGGA_1077	1.61918	1	2	4	1	1	1	0	0	0	9.20838
CGGA_1099	0.334247	1	2	4	1	0	0	1	0	0	10.01
